# Supplementary material for: Novel Components of the Stress Assembly Sec Body Identified by Proximity Labeling
Source: Cells. 2023 Mar 30;12(7):1055. doi: 10.3390/cells12071055 (PMC10093351; doi:10.3390/cells12071055)
Supplement: Supplementary file 1 [file cells-12-01055-s001.zip]

Archive with 1 entries (1 files):
- cells-2211308-supplementary.pdf
